# Supplementary material for: Synthesis of New Pyrazolo[3,4-d]pyrimidine Derivatives: NMR Spectroscopic Characterization, X-Ray, Hirshfeld Surface Analysis, DFT, Molecular Docking, and Antiproliferative Activity Investigations
Source: Molecules. 2024 Oct 24;29(21):5020. doi: 10.3390/molecules29215020 (PMC11547452; doi:10.3390/molecules29215020)
Supplement: Supplementary file 1 [file molecules-29-05020-s001.zip]

Archive with 1 entries (1 files):
- molecules-3246050-supplementary.pdf
